# Supplementary material for: Higher number of items associated with significantly lower response rates in COS Delphi surveys
Source: J Clin Epidemiol. 2019 Apr;108:110–20. doi: 10.1016/j.jclinepi.2018.12.010 (PMC6438267; doi:10.1016/j.jclinepi.2018.12.010)
Supplement: Data Profile [file mmc1.xml]

<?xml version="1.0" encoding="UTF-8" standalone="no"?><data:data><datasets><author>e.gargon@liverpool.ac.uk</author><type>0</type><dataset><value>1</value><reason>Data will be made available on request</reason><comments/></dataset></datasets></data:data>
